# Supplementary material for: Global positioning system survey data for active seismic and volcanic areas of eastern Sicily, 1994 to 2013
Source: Sci Data. 2016 Aug 1;3:160062. doi: 10.1038/sdata.2016.62 (PMC5127484; doi:10.1038/sdata.2016.62)
Supplement: Supplementary file 1 [file sdata201662-isa1.zip]

Archive with 3 entries (3 files):
- i_Investigation.txt
- s_study_Bonforte.txt
- a_assay_Bonforte.txt
