# Supplementary material for: Global positioning system survey data for active seismic and volcanic areas of eastern Sicily, 1994 to 2013
Source: Sci Data. 2016 Aug 1;3:160062. doi: 10.1038/sdata.2016.62 (PMC5127484; doi:10.1038/sdata.2016.62)
Supplement: Supplementary file 1 [file sdata201662-isa1.zip › i_Investigation.txt]

# Investigation File generated for Scientific Data with Investigation File Authoring Tool version 0.1.0 on 17/06/2016 - This metadata file is CC0
ONTOLOGY SOURCE REFERENCE
Term Source Name	GAZ	ENVO	UO	OBI	ERO	SBO
Term Source File	http://data.bioontology.org/ontologies/GAZ	http://data.bioontology.org/ontologies/ENVO	http://data.bioontology.org/ontologies/UO	http://data.bioontology.org/ontologies/OBI	http://data.bioontology.org/ontologies/ERO	http://data.bioontology.org/ontologies/SBO
Term Source Version	$Revision: 1.512 $	releases/2014-09-16	unknown	2014-08-18	2013-08-02	05:04:2016
Term Source Description	Gazetteer	Environment Ontology	Units of Measurement Ontology	Ontology for Biomedical Investigations	Eagle-I Research Resource Ontology	Systems Biology Ontology
INVESTIGATION
Investigation Identifier
Investigation Title
Investigation Description
Investigation Submission Date
Investigation Public Release Date
INVESTIGATION PUBLICATIONS
Investigation PubMed ID
Investigation Publication DOI
Investigation Publication Author List
Investigation Publication Title
Investigation Publication Status
Investigation Publication Status Term Accession Number
Investigation Publication Status Term Source REF
INVESTIGATION CONTACTS
Investigation Person Last Name
Investigation Person Mid Initials
Investigation Person First Name
Investigation Person Address
Investigation Person Phone
Investigation Person Fax
Investigation Person Email
Investigation Person Affiliation
Investigation Person Roles
Investigation Person Roles Term Accession Number
Investigation Person Roles Term Source REF
STUDY
Study Identifier	10.1038/sdata.2016.62
Study Title	Global positioning system survey data for active seismic and volcanic areas of eastern Sicily, 1994 to 2013
Study Submission Date	17/02/2016
Study Public Release Date	01/08/2016
Study Description	http://www.nature.com/articles/sdata201662#abstract
Study File Name	s_study_Bonforte.txt
Comment[Subject Keywords]	//;/;//;//;//
Comment[Manuscript Licence]	CC BY-4.0
Comment[Experimental Metadata Licence]	CC0
Comment[Supplementary Information File Name]	
Comment[Supplementary Information File Type]	x-zip-compressed
Comment[Supplementary Information File URL]	http://www.nature.com/articles/sdata201662#supplementary-information
Comment[Data Repository]	PANGAEA
Comment[Data Record Accession]	doi:10.1594/PANGAEA.857795
Comment[Data Record URI]	http://dx.doi.org/10.1594/PANGAEA.857795
STUDY DESIGN DESCRIPTORS
Study Design Type	observation design	time series design	data integration objective
Study Design Type Term Accession Number	OBI:0300311	OBI:0500020	ERO:0100092
Study Design Type Term Source REF	OBI	OBI	ERO
STUDY PUBLICATIONS
Study PubMed ID	""	""	""	""	""	""	""	""	""	""
Study Publication DOI	doi:10.1007/s004450000112	doi:10.1029/2007JB005334	doi:10.1007/s00445-011-0456-1	doi:10.1016/j.tecto.2013.07.014	doi:10.1002/ggge.20190	doi:10.1002/2015GL063462	doi:10.1002/jgrb.50364	doi:10.1016/j.tecto.2008.05.016	doi:10.1016/j.tecto.2014.11.024	doi:10.1002/2015GL066517
Study Publication Author List	""	""	""	""	""	""	""	""	""	""
Study Publication Title	""	""	""	""	""	""	""	""	""	""
Study Publication Status	published	published	published	published	published	published	published	published	published	published
Study Publication Status Term Accession Number										
Study Publication Status Term Source REF										
STUDY FACTORS
Study Factor Name
Study Factor Type
Study Factor Type Term Accession Number
Study Factor Type Term Source REF
STUDY ASSAYS
Study Assay Measurement Type	geodynamic process
Study Assay Measurement Type Term Accession Number	""
Study Assay Measurement Type Term Source REF	""
Study Assay Technology Type	GPS navigation system
Study Assay Technology Type Term Accession Number	ERO:0001410
Study Assay Technology Type Term Source REF	ERO
Study Assay Technology Platform	""
Study Assay File Name	a_assay_Bonforte.txt
STUDY PROTOCOLS
Study Protocol Name	GPS networks in the Sicilian area	GPS surveys in Sicily	Data collection	Metadata collection	RINEX conversion
Study Protocol Type	GPS navigation system	survey method	data collection method	metadata representation	data transformation
Study Protocol Type Term Accession Number	ERO:0001410	ERO:0001320	ERO:0001932	SBO:0000544	OBI:0200000
Study Protocol Type Term Source REF	ERO	ERO	ERO	SBO	OBI
Study Protocol Description					
Study Protocol URI	""	""	""	""	""
Study Protocol Version					
Study Protocol Parameters Name	""	""	""	""	""
Study Protocol Parameters Name Term Accession Number	""	""	""	""	""
Study Protocol Parameters Name Term Source REF	""	""	""	""	""
Study Protocol Components Name	""	""	""	""	""
Study Protocol Components Type	""	""	""	""	""
Study Protocol Components Type Term Accession Number	""	""	""	""	""
Study Protocol Components Type Term Source REF	""	""	""	""	""
STUDY CONTACTS
Study Person Last Name	Bonforte	Fagone	Giardina	Genovese	Aiesi	Calvagna	Cantarero	Consoli	Consoli	Guglielmino	Puglisi	Puglisi	Saraceno
Study Person First Name	Alessandro	Sonia	Carmelo	Simone	Gianpiero	Francesco	Massimo	Orazio	Salvatore	Francesco	Biagio	Giuseppe	Benedetto
Study Person Mid Initials													
Study Person Email	alessandro.bonforte@ingv.it	""	""	""	""	""	""	""	""	""	""	""	""
Study Person Phone													
Study Person Fax													
Study Person Address													
Study Person Affiliation	Istituto Nazionale di Geofisica e Vulcanologia, Sezione di Catania—Osservatorio Etneo. Piazza Roma, 2–95125 Catania, Italy	Istituto Nazionale di Geofisica e Vulcanologia, Sezione di Catania—Osservatorio Etneo. Piazza Roma, 2–95125 Catania, Italy	Istituto Nazionale di Geofisica e Vulcanologia, Sezione di Catania—Osservatorio Etneo. Piazza Roma, 2–95125 Catania, Italy	    Geologist, external cooperator, etna2000.com, Freelance Geologist, 95100 Catania, Italy	Istituto Nazionale di Geofisica e Vulcanologia, Sezione di Catania—Osservatorio Etneo. Piazza Roma, 2–95125 Catania, Italy	Istituto Nazionale di Geofisica e Vulcanologia, Sezione di Catania—Osservatorio Etneo. Piazza Roma, 2–95125 Catania, Italy	Istituto Nazionale di Geofisica e Vulcanologia, Sezione di Catania—Osservatorio Etneo. Piazza Roma, 2–95125 Catania, Italy	Istituto Nazionale di Geofisica e Vulcanologia, Sezione di Catania—Osservatorio Etneo. Piazza Roma, 2–95125 Catania, Italy	Istituto Nazionale di Geofisica e Vulcanologia, Sezione di Catania—Osservatorio Etneo. Piazza Roma, 2–95125 Catania, Italy	Istituto Nazionale di Geofisica e Vulcanologia, Sezione di Catania—Osservatorio Etneo. Piazza Roma, 2–95125 Catania, Italy	Istituto Nazionale di Geofisica e Vulcanologia, Sezione di Catania—Osservatorio Etneo. Piazza Roma, 2–95125 Catania, Italy	Istituto Nazionale di Geofisica e Vulcanologia, Sezione di Catania—Osservatorio Etneo. Piazza Roma, 2–95125 Catania, Italy	Istituto Nazionale di Geofisica e Vulcanologia, Sezione di Catania—Osservatorio Etneo. Piazza Roma, 2–95125 Catania, Italy
Study Person Roles													
Study Person Roles Term Accession Number													
Study Person Roles Term Source REF													
Comment[Study Person ORCID]													
Comment[Funder]													
Comment[FundRef ID]													
Comment[Funder Term Source REF]													
Comment[Grant Identifier]													
