# Supplementary material for: Global positioning system survey data for active seismic and volcanic areas of eastern Sicily, 1994 to 2013
Source: Sci Data. 2016 Aug 1;3:160062. doi: 10.1038/sdata.2016.62 (PMC5127484; doi:10.1038/sdata.2016.62)
Supplement: Supplementary file 1 [file sdata201662-isa1.zip › s_study_Bonforte.txt]

Source Name	Characteristics[geographical location]	Term Source REF	Term Accession Number	Characteristics[environment type]	Term Source REF	Term Accession Number	Characteristics[latitude]	Unit	Term Source REF	Term Accession Number	Characteristics[longitude]	Unit	Term Source REF	Term Accession Number	Protocol REF	Protocol REF	Sample Name	Comment[year]	Comment[number of processed files]
Istituto Nazionale di Geofisica e Vulcanologia	Mount Etna	GAZ	GAZ:00053431	volcano	ENVO	ENVO:00000247	37.6	degree	UO	UO:0000185	15	degree	UO	UO:0000185	GPS networks in the Sicilian area	GPS surveys in Sicily	Etna9406	1994	18
Istituto Nazionale di Geofisica e Vulcanologia	Mount Etna	GAZ	GAZ:00053431	volcano	ENVO	ENVO:00000247	37.6	degree	UO	UO:0000185	15	degree	UO	UO:0000185	GPS networks in the Sicilian area	GPS surveys in Sicily	Etna9407	1994	65
Istituto Nazionale di Geofisica e Vulcanologia	Mount Etna	GAZ	GAZ:00053431	volcano	ENVO	ENVO:00000247	37.6	degree	UO	UO:0000185	15	degree	UO	UO:0000185	GPS networks in the Sicilian area	GPS surveys in Sicily	Etna9409	1994	8
Istituto Nazionale di Geofisica e Vulcanologia	Mount Etna	GAZ	GAZ:00053431	volcano	ENVO	ENVO:00000247	37.6	degree	UO	UO:0000185	15	degree	UO	UO:0000185	GPS networks in the Sicilian area	GPS surveys in Sicily	Etna9503	1995	26
Istituto Nazionale di Geofisica e Vulcanologia	Mount Etna	GAZ	GAZ:00053431	volcano	ENVO	ENVO:00000247	37.6	degree	UO	UO:0000185	15	degree	UO	UO:0000185	GPS networks in the Sicilian area	GPS surveys in Sicily	Etna9506	1995	69
Istituto Nazionale di Geofisica e Vulcanologia	Mount Etna	GAZ	GAZ:00053431	volcano	ENVO	ENVO:00000247	37.6	degree	UO	UO:0000185	15	degree	UO	UO:0000185	GPS networks in the Sicilian area	GPS surveys in Sicily	Etna9510	1995	54
Istituto Nazionale di Geofisica e Vulcanologia	Mount Etna	GAZ	GAZ:00053431	volcano	ENVO	ENVO:00000247	37.6	degree	UO	UO:0000185	15	degree	UO	UO:0000185	GPS networks in the Sicilian area	GPS surveys in Sicily	Etna9511	1995	42
Istituto Nazionale di Geofisica e Vulcanologia	Peloritani Mts	GAZ	GAZ:00008196	active geological fault	ENVO	ENVO:01000669	37.6	degree	UO	UO:0000185	15	degree	UO	UO:0000185	GPS networks in the Sicilian area	GPS surveys in Sicily	Pelo9510	1995	8
Istituto Nazionale di Geofisica e Vulcanologia	Mount Etna	GAZ	GAZ:00053431	volcano	ENVO	ENVO:00000247	37.6	degree	UO	UO:0000185	15	degree	UO	UO:0000185	GPS networks in the Sicilian area	GPS surveys in Sicily	Etna9607	1996	90
Istituto Nazionale di Geofisica e Vulcanologia	Mount Etna	GAZ	GAZ:00053431	volcano	ENVO	ENVO:00000247	37.6	degree	UO	UO:0000185	15	degree	UO	UO:0000185	GPS networks in the Sicilian area	GPS surveys in Sicily	Etna9609	1996	30
Istituto Nazionale di Geofisica e Vulcanologia	Peloritani Mts	GAZ	GAZ:00008196	active geological fault	ENVO	ENVO:01000669	37.6	degree	UO	UO:0000185	15	degree	UO	UO:0000185	GPS networks in the Sicilian area	GPS surveys in Sicily	Pelo9610	1996	15
Istituto Nazionale di Geofisica e Vulcanologia	Mount Etna	GAZ	GAZ:00053431	volcano	ENVO	ENVO:00000247	37.6	degree	UO	UO:0000185	15	degree	UO	UO:0000185	GPS networks in the Sicilian area	GPS surveys in Sicily	Etna9704	1997	6
Istituto Nazionale di Geofisica e Vulcanologia	Mount Etna	GAZ	GAZ:00053431	volcano	ENVO	ENVO:00000247	37.6	degree	UO	UO:0000185	15	degree	UO	UO:0000185	GPS networks in the Sicilian area	GPS surveys in Sicily	Etna9706	1997	74
Istituto Nazionale di Geofisica e Vulcanologia	Island of Sicily	GAZ	GAZ:00008196	active geological fault	ENVO	ENVO:01000669	37.6	degree	UO	UO:0000185	15	degree	UO	UO:0000185	GPS networks in the Sicilian area	GPS surveys in Sicily	Ioni9709	1997	44
Istituto Nazionale di Geofisica e Vulcanologia	Mount Etna	GAZ	GAZ:00053431	volcano	ENVO	ENVO:00000247	37.6	degree	UO	UO:0000185	15	degree	UO	UO:0000185	GPS networks in the Sicilian area	GPS surveys in Sicily	Etna9801	1998	39
Istituto Nazionale di Geofisica e Vulcanologia	Mount Etna	GAZ	GAZ:00053431	volcano	ENVO	ENVO:00000247	37.6	degree	UO	UO:0000185	15	degree	UO	UO:0000185	GPS networks in the Sicilian area	GPS surveys in Sicily	Etna9804	1998	3
Istituto Nazionale di Geofisica e Vulcanologia	Mount Etna	GAZ	GAZ:00053431	volcano	ENVO	ENVO:00000247	37.6	degree	UO	UO:0000185	15	degree	UO	UO:0000185	GPS networks in the Sicilian area	GPS surveys in Sicily	Etna9807	1998	86
Istituto Nazionale di Geofisica e Vulcanologia	Mount Etna	GAZ	GAZ:00053431	volcano	ENVO	ENVO:00000247	37.6	degree	UO	UO:0000185	15	degree	UO	UO:0000185	GPS networks in the Sicilian area	GPS surveys in Sicily	Etna9811	1998	6
Istituto Nazionale di Geofisica e Vulcanologia	Hyblean plateau	GAZ	GAZ:00008196	active geological fault	ENVO	ENVO:01000669	37.6	degree	UO	UO:0000185	15	degree	UO	UO:0000185	GPS networks in the Sicilian area	GPS surveys in Sicily	Hibl9804	1998	40
Istituto Nazionale di Geofisica e Vulcanologia	Island of Sicily	GAZ	GAZ:00008196	active geological fault	ENVO	ENVO:01000669	37.6	degree	UO	UO:0000185	15	degree	UO	UO:0000185	GPS networks in the Sicilian area	GPS surveys in Sicily	IIV09805	1998	10
Istituto Nazionale di Geofisica e Vulcanologia	Island of Sicily	GAZ	GAZ:00008196	active geological fault	ENVO	ENVO:01000669	37.6	degree	UO	UO:0000185	15	degree	UO	UO:0000185	GPS networks in the Sicilian area	GPS surveys in Sicily	IIV09809	1998	6
Istituto Nazionale di Geofisica e Vulcanologia	Island of Sicily	GAZ	GAZ:00008196	active geological fault	ENVO	ENVO:01000669	37.6	degree	UO	UO:0000185	15	degree	UO	UO:0000185	GPS networks in the Sicilian area	GPS surveys in Sicily	Ioni9808	1998	86
Istituto Nazionale di Geofisica e Vulcanologia	Island of Sicily	GAZ	GAZ:00008196	active geological fault	ENVO	ENVO:01000669	37.6	degree	UO	UO:0000185	15	degree	UO	UO:0000185	GPS networks in the Sicilian area	GPS surveys in Sicily	Osv09801	1998	10
Istituto Nazionale di Geofisica e Vulcanologia	Peloritani Mts	GAZ	GAZ:00008196	active geological fault	ENVO	ENVO:01000669	37.6	degree	UO	UO:0000185	15	degree	UO	UO:0000185	GPS networks in the Sicilian area	GPS surveys in Sicily	Pelo9811	1998	30
Istituto Nazionale di Geofisica e Vulcanologia	Island of Sicily	GAZ	GAZ:00008196	active geological fault	ENVO	ENVO:01000669	37.6	degree	UO	UO:0000185	15	degree	UO	UO:0000185	GPS networks in the Sicilian area	GPS surveys in Sicily	Pern9802	1998	8
Istituto Nazionale di Geofisica e Vulcanologia	Island of Sicily	GAZ	GAZ:00008196	active geological fault	ENVO	ENVO:01000669	37.6	degree	UO	UO:0000185	15	degree	UO	UO:0000185	GPS networks in the Sicilian area	GPS surveys in Sicily	Pern9806	1998	9
Istituto Nazionale di Geofisica e Vulcanologia	Island of Sicily	GAZ	GAZ:00008196	active geological fault	ENVO	ENVO:01000669	37.6	degree	UO	UO:0000185	15	degree	UO	UO:0000185	GPS networks in the Sicilian area	GPS surveys in Sicily	Pern9810	1998	6
Istituto Nazionale di Geofisica e Vulcanologia	Mount Etna	GAZ	GAZ:00053431	volcano	ENVO	ENVO:00000247	37.6	degree	UO	UO:0000185	15	degree	UO	UO:0000185	GPS networks in the Sicilian area	GPS surveys in Sicily	Etna0007	2000	88
Istituto Nazionale di Geofisica e Vulcanologia	Hyblean plateau	GAZ	GAZ:00008196	active geological fault	ENVO	ENVO:01000669	37.6	degree	UO	UO:0000185	15	degree	UO	UO:0000185	GPS networks in the Sicilian area	GPS surveys in Sicily	Hibl0005	2000	88
Istituto Nazionale di Geofisica e Vulcanologia	Pantelleria	GAZ	GAZ:00008196	volcano	ENVO	ENVO:00000247	37.6	degree	UO	UO:0000185	15	degree	UO	UO:0000185	GPS networks in the Sicilian area	GPS surveys in Sicily	Pant0011	2000	24
Istituto Nazionale di Geofisica e Vulcanologia	Mount Etna	GAZ	GAZ:00053431	volcano	ENVO	ENVO:00000247	37.6	degree	UO	UO:0000185	15	degree	UO	UO:0000185	GPS networks in the Sicilian area	GPS surveys in Sicily	Etna0106	2001	144
Istituto Nazionale di Geofisica e Vulcanologia	Mount Etna	GAZ	GAZ:00053431	volcano	ENVO	ENVO:00000247	37.6	degree	UO	UO:0000185	15	degree	UO	UO:0000185	GPS networks in the Sicilian area	GPS surveys in Sicily	Etna0107	2001	70
Istituto Nazionale di Geofisica e Vulcanologia	Mount Etna	GAZ	GAZ:00053431	volcano	ENVO	ENVO:00000247	37.6	degree	UO	UO:0000185	15	degree	UO	UO:0000185	GPS networks in the Sicilian area	GPS surveys in Sicily	Etna0108	2001	148
Istituto Nazionale di Geofisica e Vulcanologia	Mount Etna	GAZ	GAZ:00053431	volcano	ENVO	ENVO:00000247	37.6	degree	UO	UO:0000185	15	degree	UO	UO:0000185	GPS networks in the Sicilian area	GPS surveys in Sicily	Etna0110	2001	11
Istituto Nazionale di Geofisica e Vulcanologia	Island of Sicily	GAZ	GAZ:00008196	active geological fault	ENVO	ENVO:01000669	37.6	degree	UO	UO:0000185	15	degree	UO	UO:0000185	GPS networks in the Sicilian area	GPS surveys in Sicily	IIV00104	2001	54
Istituto Nazionale di Geofisica e Vulcanologia	Island of Sicily	GAZ	GAZ:00008196	active geological fault	ENVO	ENVO:01000669	37.6	degree	UO	UO:0000185	15	degree	UO	UO:0000185	GPS networks in the Sicilian area	GPS surveys in Sicily	Ioni0101	2001	42
Istituto Nazionale di Geofisica e Vulcanologia	Island of Sicily	GAZ	GAZ:00008196	active geological fault	ENVO	ENVO:01000669	37.6	degree	UO	UO:0000185	15	degree	UO	UO:0000185	GPS networks in the Sicilian area	GPS surveys in Sicily	Ioni0110	2001	27
Istituto Nazionale di Geofisica e Vulcanologia	Island of Sicily	GAZ	GAZ:00008196	active geological fault	ENVO	ENVO:01000669	37.6	degree	UO	UO:0000185	15	degree	UO	UO:0000185	GPS networks in the Sicilian area	GPS surveys in Sicily	Isla0111	2001	6
Istituto Nazionale di Geofisica e Vulcanologia	Island of Sicily	GAZ	GAZ:00008196	active geological fault	ENVO	ENVO:01000669	37.6	degree	UO	UO:0000185	15	degree	UO	UO:0000185	GPS networks in the Sicilian area	GPS surveys in Sicily	Mess0102	2001	24
Istituto Nazionale di Geofisica e Vulcanologia	Peloritani Mts	GAZ	GAZ:00008196	active geological fault	ENVO	ENVO:01000669	37.6	degree	UO	UO:0000185	15	degree	UO	UO:0000185	GPS networks in the Sicilian area	GPS surveys in Sicily	Pelo0106	2001	6
Istituto Nazionale di Geofisica e Vulcanologia	Island of Sicily	GAZ	GAZ:00008196	active geological fault	ENVO	ENVO:01000669	37.6	degree	UO	UO:0000185	15	degree	UO	UO:0000185	GPS networks in the Sicilian area	GPS surveys in Sicily	Pern0103	2001	6
Istituto Nazionale di Geofisica e Vulcanologia	Mount Etna	GAZ	GAZ:00053431	volcano	ENVO	ENVO:00000247	37.6	degree	UO	UO:0000185	15	degree	UO	UO:0000185	GPS networks in the Sicilian area	GPS surveys in Sicily	Etna0204	2002	5
Istituto Nazionale di Geofisica e Vulcanologia	Mount Etna	GAZ	GAZ:00053431	volcano	ENVO	ENVO:00000247	37.6	degree	UO	UO:0000185	15	degree	UO	UO:0000185	GPS networks in the Sicilian area	GPS surveys in Sicily	Etna0207	2002	156
Istituto Nazionale di Geofisica e Vulcanologia	Eolian archipelago	GAZ	GAZ:00008196	volcano	ENVO	ENVO:00000247	37.6	degree	UO	UO:0000185	15	degree	UO	UO:0000185	GPS networks in the Sicilian area	GPS surveys in Sicily	Livu0205	2002	62
Istituto Nazionale di Geofisica e Vulcanologia	Peloritani Mts	GAZ	GAZ:00008196	active geological fault	ENVO	ENVO:01000669	37.6	degree	UO	UO:0000185	15	degree	UO	UO:0000185	GPS networks in the Sicilian area	GPS surveys in Sicily	Pelo0209	2002	14
Istituto Nazionale di Geofisica e Vulcanologia	Peloritani Mts	GAZ	GAZ:00008196	active geological fault	ENVO	ENVO:01000669	37.6	degree	UO	UO:0000185	15	degree	UO	UO:0000185	GPS networks in the Sicilian area	GPS surveys in Sicily	Pelo0210	2002	81
Istituto Nazionale di Geofisica e Vulcanologia	Island of Sicily	GAZ	GAZ:00008196	active geological fault	ENVO	ENVO:01000669	37.6	degree	UO	UO:0000185	15	degree	UO	UO:0000185	GPS networks in the Sicilian area	GPS surveys in Sicily	Pern0203	2002	6
Istituto Nazionale di Geofisica e Vulcanologia	Mount Etna	GAZ	GAZ:00053431	volcano	ENVO	ENVO:00000247	37.6	degree	UO	UO:0000185	15	degree	UO	UO:0000185	GPS networks in the Sicilian area	GPS surveys in Sicily	Etna0306	2003	204
Istituto Nazionale di Geofisica e Vulcanologia	Mount Etna	GAZ	GAZ:00053431	volcano	ENVO	ENVO:00000247	37.6	degree	UO	UO:0000185	15	degree	UO	UO:0000185	GPS networks in the Sicilian area	GPS surveys in Sicily	Etna0312	2003	6
Istituto Nazionale di Geofisica e Vulcanologia	Eolian archipelago	GAZ	GAZ:00008196	volcano	ENVO	ENVO:00000247	37.6	degree	UO	UO:0000185	15	degree	UO	UO:0000185	GPS networks in the Sicilian area	GPS surveys in Sicily	Livu0304	2003	63
Istituto Nazionale di Geofisica e Vulcanologia	Pantelleria	GAZ	GAZ:00008196	volcano	ENVO	ENVO:00000247	37.6	degree	UO	UO:0000185	15	degree	UO	UO:0000185	GPS networks in the Sicilian area	GPS surveys in Sicily	Pant0309	2003	23
Istituto Nazionale di Geofisica e Vulcanologia	Peloritani Mts	GAZ	GAZ:00008196	active geological fault	ENVO	ENVO:01000669	37.6	degree	UO	UO:0000185	15	degree	UO	UO:0000185	GPS networks in the Sicilian area	GPS surveys in Sicily	Pelo0310	2003	34
Istituto Nazionale di Geofisica e Vulcanologia	Peloritani Mts	GAZ	GAZ:00008196	active geological fault	ENVO	ENVO:01000669	37.6	degree	UO	UO:0000185	15	degree	UO	UO:0000185	GPS networks in the Sicilian area	GPS surveys in Sicily	Pelo0311	2003	67
Istituto Nazionale di Geofisica e Vulcanologia	Island of Sicily	GAZ	GAZ:00008196	active geological fault	ENVO	ENVO:01000669	37.6	degree	UO	UO:0000185	15	degree	UO	UO:0000185	GPS networks in the Sicilian area	GPS surveys in Sicily	Pern0302	2003	68
Istituto Nazionale di Geofisica e Vulcanologia	Island of Sicily	GAZ	GAZ:00008196	active geological fault	ENVO	ENVO:01000669	37.6	degree	UO	UO:0000185	15	degree	UO	UO:0000185	GPS networks in the Sicilian area	GPS surveys in Sicily	Pern0311	2003	12
Istituto Nazionale di Geofisica e Vulcanologia	Mount Etna	GAZ	GAZ:00053431	volcano	ENVO	ENVO:00000247	37.6	degree	UO	UO:0000185	15	degree	UO	UO:0000185	GPS networks in the Sicilian area	GPS surveys in Sicily	Etna0401	2004	16
Istituto Nazionale di Geofisica e Vulcanologia	Mount Etna	GAZ	GAZ:00053431	volcano	ENVO	ENVO:00000247	37.6	degree	UO	UO:0000185	15	degree	UO	UO:0000185	GPS networks in the Sicilian area	GPS surveys in Sicily	Etna0406	2004	190
Istituto Nazionale di Geofisica e Vulcanologia	Mount Etna	GAZ	GAZ:00053431	volcano	ENVO	ENVO:00000247	37.6	degree	UO	UO:0000185	15	degree	UO	UO:0000185	GPS networks in the Sicilian area	GPS surveys in Sicily	Etna0409	2004	17
Istituto Nazionale di Geofisica e Vulcanologia	Eolian archipelago	GAZ	GAZ:00008196	volcano	ENVO	ENVO:00000247	37.6	degree	UO	UO:0000185	15	degree	UO	UO:0000185	GPS networks in the Sicilian area	GPS surveys in Sicily	Livu0403	2004	51
Istituto Nazionale di Geofisica e Vulcanologia	Island of Sicily	GAZ	GAZ:00008196	active geological fault	ENVO	ENVO:01000669	37.6	degree	UO	UO:0000185	15	degree	UO	UO:0000185	GPS networks in the Sicilian area	GPS surveys in Sicily	Pern0401	2004	11
Istituto Nazionale di Geofisica e Vulcanologia	Island of Sicily	GAZ	GAZ:00008196	active geological fault	ENVO	ENVO:01000669	37.6	degree	UO	UO:0000185	15	degree	UO	UO:0000185	GPS networks in the Sicilian area	GPS surveys in Sicily	Pern0402	2004	24
Istituto Nazionale di Geofisica e Vulcanologia	Island of Sicily	GAZ	GAZ:00008196	active geological fault	ENVO	ENVO:01000669	37.6	degree	UO	UO:0000185	15	degree	UO	UO:0000185	GPS networks in the Sicilian area	GPS surveys in Sicily	Pern0403	2004	89
Istituto Nazionale di Geofisica e Vulcanologia	Island of Sicily	GAZ	GAZ:00008196	active geological fault	ENVO	ENVO:01000669	37.6	degree	UO	UO:0000185	15	degree	UO	UO:0000185	GPS networks in the Sicilian area	GPS surveys in Sicily	Pern0406	2004	54
Istituto Nazionale di Geofisica e Vulcanologia	Island of Sicily	GAZ	GAZ:00008196	active geological fault	ENVO	ENVO:01000669	37.6	degree	UO	UO:0000185	15	degree	UO	UO:0000185	GPS networks in the Sicilian area	GPS surveys in Sicily	Pern0410	2004	11
Istituto Nazionale di Geofisica e Vulcanologia	Vulcano	GAZ	GAZ:00002689	volcano	ENVO	ENVO:00000247	37.6	degree	UO	UO:0000185	15	degree	UO	UO:0000185	GPS networks in the Sicilian area	GPS surveys in Sicily	Vulc0412	2004	43
Istituto Nazionale di Geofisica e Vulcanologia	Mount Etna	GAZ	GAZ:00053431	volcano	ENVO	ENVO:00000247	37.6	degree	UO	UO:0000185	15	degree	UO	UO:0000185	GPS networks in the Sicilian area	GPS surveys in Sicily	Etna0506	2005	69
Istituto Nazionale di Geofisica e Vulcanologia	Mount Etna	GAZ	GAZ:00053431	volcano	ENVO	ENVO:00000247	37.6	degree	UO	UO:0000185	15	degree	UO	UO:0000185	GPS networks in the Sicilian area	GPS surveys in Sicily	Etna0507	2005	176
Istituto Nazionale di Geofisica e Vulcanologia	Mount Etna	GAZ	GAZ:00053431	volcano	ENVO	ENVO:00000247	37.6	degree	UO	UO:0000185	15	degree	UO	UO:0000185	GPS networks in the Sicilian area	GPS surveys in Sicily	Etna0508	2005	23
Istituto Nazionale di Geofisica e Vulcanologia	Mount Etna	GAZ	GAZ:00053431	volcano	ENVO	ENVO:00000247	37.6	degree	UO	UO:0000185	15	degree	UO	UO:0000185	GPS networks in the Sicilian area	GPS surveys in Sicily	Etna0511	2005	15
Istituto Nazionale di Geofisica e Vulcanologia	Hyblean plateau	GAZ	GAZ:00008196	active geological fault	ENVO	ENVO:01000669	37.6	degree	UO	UO:0000185	15	degree	UO	UO:0000185	GPS networks in the Sicilian area	GPS surveys in Sicily	Hibl0511	2005	28
Istituto Nazionale di Geofisica e Vulcanologia	Eolian archipelago	GAZ	GAZ:00008196	volcano	ENVO	ENVO:00000247	37.6	degree	UO	UO:0000185	15	degree	UO	UO:0000185	GPS networks in the Sicilian area	GPS surveys in Sicily	Livu0504	2005	64
Istituto Nazionale di Geofisica e Vulcanologia	Island of Sicily	GAZ	GAZ:00008196	active geological fault	ENVO	ENVO:01000669	37.6	degree	UO	UO:0000185	15	degree	UO	UO:0000185	GPS networks in the Sicilian area	GPS surveys in Sicily	Pern0504	2005	11
Istituto Nazionale di Geofisica e Vulcanologia	Island of Sicily	GAZ	GAZ:00008196	active geological fault	ENVO	ENVO:01000669	37.6	degree	UO	UO:0000185	15	degree	UO	UO:0000185	GPS networks in the Sicilian area	GPS surveys in Sicily	Pern0511	2005	16
Istituto Nazionale di Geofisica e Vulcanologia	Island of Sicily	GAZ	GAZ:00008196	active geological fault	ENVO	ENVO:01000669	37.6	degree	UO	UO:0000185	15	degree	UO	UO:0000185	GPS networks in the Sicilian area	GPS surveys in Sicily	Stmb0504	2005	4
Istituto Nazionale di Geofisica e Vulcanologia	Vulcano	GAZ	GAZ:00002689	volcano	ENVO	ENVO:00000247	37.6	degree	UO	UO:0000185	15	degree	UO	UO:0000185	GPS networks in the Sicilian area	GPS surveys in Sicily	Vulc0511	2005	40
Istituto Nazionale di Geofisica e Vulcanologia	Mount Etna	GAZ	GAZ:00053431	volcano	ENVO	ENVO:00000247	37.6	degree	UO	UO:0000185	15	degree	UO	UO:0000185	GPS networks in the Sicilian area	GPS surveys in Sicily	Etna0606	2006	205
Istituto Nazionale di Geofisica e Vulcanologia	Mount Etna	GAZ	GAZ:00053431	volcano	ENVO	ENVO:00000247	37.6	degree	UO	UO:0000185	15	degree	UO	UO:0000185	GPS networks in the Sicilian area	GPS surveys in Sicily	Etna0610	2006	9
Istituto Nazionale di Geofisica e Vulcanologia	Hyblean plateau	GAZ	GAZ:00008196	active geological fault	ENVO	ENVO:01000669	37.6	degree	UO	UO:0000185	15	degree	UO	UO:0000185	GPS networks in the Sicilian area	GPS surveys in Sicily	Hibl0603	2006	49
Istituto Nazionale di Geofisica e Vulcanologia	Eolian archipelago	GAZ	GAZ:00008196	volcano	ENVO	ENVO:00000247	37.6	degree	UO	UO:0000185	15	degree	UO	UO:0000185	GPS networks in the Sicilian area	GPS surveys in Sicily	Livu0603	2006	49
Istituto Nazionale di Geofisica e Vulcanologia	Messina Straits	GAZ	GAZ:00008196	active geological fault	ENVO	ENVO:01000669	37.6	degree	UO	UO:0000185	15	degree	UO	UO:0000185	GPS networks in the Sicilian area	GPS surveys in Sicily	Mess0611	2006	68
Istituto Nazionale di Geofisica e Vulcanologia	Island of Sicily	GAZ	GAZ:00008196	active geological fault	ENVO	ENVO:01000669	37.6	degree	UO	UO:0000185	15	degree	UO	UO:0000185	GPS networks in the Sicilian area	GPS surveys in Sicily	Pern0604	2006	10
Istituto Nazionale di Geofisica e Vulcanologia	Island of Sicily	GAZ	GAZ:00008196	active geological fault	ENVO	ENVO:01000669	37.6	degree	UO	UO:0000185	15	degree	UO	UO:0000185	GPS networks in the Sicilian area	GPS surveys in Sicily	Pern0609	2006	25
Istituto Nazionale di Geofisica e Vulcanologia	Island of Sicily	GAZ	GAZ:00008196	active geological fault	ENVO	ENVO:01000669	37.6	degree	UO	UO:0000185	15	degree	UO	UO:0000185	GPS networks in the Sicilian area	GPS surveys in Sicily	Pern0610	2006	6
Istituto Nazionale di Geofisica e Vulcanologia	Mount Etna	GAZ	GAZ:00053431	volcano	ENVO	ENVO:00000247	37.6	degree	UO	UO:0000185	15	degree	UO	UO:0000185	GPS networks in the Sicilian area	GPS surveys in Sicily	Etna0701	2007	18
Istituto Nazionale di Geofisica e Vulcanologia	Mount Etna	GAZ	GAZ:00053431	volcano	ENVO	ENVO:00000247	37.6	degree	UO	UO:0000185	15	degree	UO	UO:0000185	GPS networks in the Sicilian area	GPS surveys in Sicily	Etna0704	2007	10
Istituto Nazionale di Geofisica e Vulcanologia	Mount Etna	GAZ	GAZ:00053431	volcano	ENVO	ENVO:00000247	37.6	degree	UO	UO:0000185	15	degree	UO	UO:0000185	GPS networks in the Sicilian area	GPS surveys in Sicily	Etna0705	2007	219
Istituto Nazionale di Geofisica e Vulcanologia	Mount Etna	GAZ	GAZ:00053431	volcano	ENVO	ENVO:00000247	37.6	degree	UO	UO:0000185	15	degree	UO	UO:0000185	GPS networks in the Sicilian area	GPS surveys in Sicily	Etna0711	2007	11
Istituto Nazionale di Geofisica e Vulcanologia	Island of Sicily	GAZ	GAZ:00008196	active geological fault	ENVO	ENVO:01000669	37.6	degree	UO	UO:0000185	15	degree	UO	UO:0000185	GPS networks in the Sicilian area	GPS surveys in Sicily	LiVu0709	2007	69
Istituto Nazionale di Geofisica e Vulcanologia	Mount Etna	GAZ	GAZ:00053431	volcano	ENVO	ENVO:00000247	37.6	degree	UO	UO:0000185	15	degree	UO	UO:0000185	GPS networks in the Sicilian area	GPS surveys in Sicily	Etna0802	2008	39
Istituto Nazionale di Geofisica e Vulcanologia	Mount Etna	GAZ	GAZ:00053431	volcano	ENVO	ENVO:00000247	37.6	degree	UO	UO:0000185	15	degree	UO	UO:0000185	GPS networks in the Sicilian area	GPS surveys in Sicily	Etna0804	2008	18
Istituto Nazionale di Geofisica e Vulcanologia	Mount Etna	GAZ	GAZ:00053431	volcano	ENVO	ENVO:00000247	37.6	degree	UO	UO:0000185	15	degree	UO	UO:0000185	GPS networks in the Sicilian area	GPS surveys in Sicily	Etna0805	2008	128
Istituto Nazionale di Geofisica e Vulcanologia	Mount Etna	GAZ	GAZ:00053431	volcano	ENVO	ENVO:00000247	37.6	degree	UO	UO:0000185	15	degree	UO	UO:0000185	GPS networks in the Sicilian area	GPS surveys in Sicily	Etna0806	2008	194
Istituto Nazionale di Geofisica e Vulcanologia	Mount Etna	GAZ	GAZ:00053431	volcano	ENVO	ENVO:00000247	37.6	degree	UO	UO:0000185	15	degree	UO	UO:0000185	GPS networks in the Sicilian area	GPS surveys in Sicily	Etna0811	2008	41
Istituto Nazionale di Geofisica e Vulcanologia	Eolian archipelago	GAZ	GAZ:00008196	volcano	ENVO	ENVO:00000247	37.6	degree	UO	UO:0000185	15	degree	UO	UO:0000185	GPS networks in the Sicilian area	GPS surveys in Sicily	Livu0810	2008	68
Istituto Nazionale di Geofisica e Vulcanologia	Messina Straits	GAZ	GAZ:00008196	active geological fault	ENVO	ENVO:01000669	37.6	degree	UO	UO:0000185	15	degree	UO	UO:0000185	GPS networks in the Sicilian area	GPS surveys in Sicily	Mess0803	2008	36
Istituto Nazionale di Geofisica e Vulcanologia	Pantelleria	GAZ	GAZ:00008196	volcano	ENVO	ENVO:00000247	37.6	degree	UO	UO:0000185	15	degree	UO	UO:0000185	GPS networks in the Sicilian area	GPS surveys in Sicily	Pant0804	2008	44
Istituto Nazionale di Geofisica e Vulcanologia	Mount Etna	GAZ	GAZ:00053431	volcano	ENVO	ENVO:00000247	37.6	degree	UO	UO:0000185	15	degree	UO	UO:0000185	GPS networks in the Sicilian area	GPS surveys in Sicily	Etna0904	2009	38
Istituto Nazionale di Geofisica e Vulcanologia	Mount Etna	GAZ	GAZ:00053431	volcano	ENVO	ENVO:00000247	37.6	degree	UO	UO:0000185	15	degree	UO	UO:0000185	GPS networks in the Sicilian area	GPS surveys in Sicily	Etna0905	2009	8
Istituto Nazionale di Geofisica e Vulcanologia	Mount Etna	GAZ	GAZ:00053431	volcano	ENVO	ENVO:00000247	37.6	degree	UO	UO:0000185	15	degree	UO	UO:0000185	GPS networks in the Sicilian area	GPS surveys in Sicily	Etna0906	2009	207
Istituto Nazionale di Geofisica e Vulcanologia	Eolian archipelago	GAZ	GAZ:00008196	volcano	ENVO	ENVO:00000247	37.6	degree	UO	UO:0000185	15	degree	UO	UO:0000185	GPS networks in the Sicilian area	GPS surveys in Sicily	Livu0910	2009	74
Istituto Nazionale di Geofisica e Vulcanologia	Mount Etna	GAZ	GAZ:00053431	volcano	ENVO	ENVO:00000247	37.6	degree	UO	UO:0000185	15	degree	UO	UO:0000185	GPS networks in the Sicilian area	GPS surveys in Sicily	Etna1004	2010	46
Istituto Nazionale di Geofisica e Vulcanologia	Mount Etna	GAZ	GAZ:00053431	volcano	ENVO	ENVO:00000247	37.6	degree	UO	UO:0000185	15	degree	UO	UO:0000185	GPS networks in the Sicilian area	GPS surveys in Sicily	Etna1006	2010	175
Istituto Nazionale di Geofisica e Vulcanologia	Mount Etna	GAZ	GAZ:00053431	volcano	ENVO	ENVO:00000247	37.6	degree	UO	UO:0000185	15	degree	UO	UO:0000185	GPS networks in the Sicilian area	GPS surveys in Sicily	Etna1011	2010	36
Istituto Nazionale di Geofisica e Vulcanologia	Eolian archipelago	GAZ	GAZ:00008196	volcano	ENVO	ENVO:00000247	37.6	degree	UO	UO:0000185	15	degree	UO	UO:0000185	GPS networks in the Sicilian area	GPS surveys in Sicily	Livu1009	2010	72
Istituto Nazionale di Geofisica e Vulcanologia	Mount Etna	GAZ	GAZ:00053431	volcano	ENVO	ENVO:00000247	37.6	degree	UO	UO:0000185	15	degree	UO	UO:0000185	GPS networks in the Sicilian area	GPS surveys in Sicily	Etna1106	2011	163
Istituto Nazionale di Geofisica e Vulcanologia	Island of Sicily	GAZ	GAZ:00008196	active geological fault	ENVO	ENVO:01000669	37.6	degree	UO	UO:0000185	15	degree	UO	UO:0000185	GPS networks in the Sicilian area	GPS surveys in Sicily	LiVu1111	2011	60
Istituto Nazionale di Geofisica e Vulcanologia	Messina Straits	GAZ	GAZ:00008196	active geological fault	ENVO	ENVO:01000669	37.6	degree	UO	UO:0000185	15	degree	UO	UO:0000185	GPS networks in the Sicilian area	GPS surveys in Sicily	Mess1107	2011	49
Istituto Nazionale di Geofisica e Vulcanologia	Mount Etna	GAZ	GAZ:00053431	volcano	ENVO	ENVO:00000247	37.6	degree	UO	UO:0000185	15	degree	UO	UO:0000185	GPS networks in the Sicilian area	GPS surveys in Sicily	Etna1206	2012	169
Istituto Nazionale di Geofisica e Vulcanologia	Mount Etna	GAZ	GAZ:00053431	volcano	ENVO	ENVO:00000247	37.6	degree	UO	UO:0000185	15	degree	UO	UO:0000185	GPS networks in the Sicilian area	GPS surveys in Sicily	Etna1210	2012	79
Istituto Nazionale di Geofisica e Vulcanologia	Island of Sicily	GAZ	GAZ:00008196	active geological fault	ENVO	ENVO:01000669	37.6	degree	UO	UO:0000185	15	degree	UO	UO:0000185	GPS networks in the Sicilian area	GPS surveys in Sicily	LiVu1209	2012	79
Istituto Nazionale di Geofisica e Vulcanologia	Pantelleria	GAZ	GAZ:00008196	volcano	ENVO	ENVO:00000247	37.6	degree	UO	UO:0000185	15	degree	UO	UO:0000185	GPS networks in the Sicilian area	GPS surveys in Sicily	Pant1205	2012	36
Istituto Nazionale di Geofisica e Vulcanologia	Mount Etna	GAZ	GAZ:00053431	volcano	ENVO	ENVO:00000247	37.6	degree	UO	UO:0000185	15	degree	UO	UO:0000185	GPS networks in the Sicilian area	GPS surveys in Sicily	Etna1302	2013	23
Istituto Nazionale di Geofisica e Vulcanologia	Mount Etna	GAZ	GAZ:00053431	volcano	ENVO	ENVO:00000247	37.6	degree	UO	UO:0000185	15	degree	UO	UO:0000185	GPS networks in the Sicilian area	GPS surveys in Sicily	Etna1303	2013	37
Istituto Nazionale di Geofisica e Vulcanologia	Mount Etna	GAZ	GAZ:00053431	volcano	ENVO	ENVO:00000247	37.6	degree	UO	UO:0000185	15	degree	UO	UO:0000185	GPS networks in the Sicilian area	GPS surveys in Sicily	Etna1306	2013	190
Istituto Nazionale di Geofisica e Vulcanologia	Vulcano	GAZ	GAZ:00002689	volcano	ENVO	ENVO:00000247	37.6	degree	UO	UO:0000185	15	degree	UO	UO:0000185	GPS networks in the Sicilian area	GPS surveys in Sicily	Vulc1304	2013	108
