# Supplementary material for: Global positioning system survey data for active seismic and volcanic areas of eastern Sicily, 1994 to 2013
Source: Sci Data. 2016 Aug 1;3:160062. doi: 10.1038/sdata.2016.62 (PMC5127484; doi:10.1038/sdata.2016.62)
Supplement: Supplementary file 1 [file sdata201662-isa1.zip › a_assay_Bonforte.txt]

Sample Name	Protocol REF	Protocol REF	Protocol REF	Assay Name	Raw Data File	Comment[Data Repository]	Comment[Data Record Accession]	Comment[Data Record URI]
Etna9406	Data collection	Metadata collection	RINEX conversion	Etna9406	RinexExplorer.zip	PANGAEA	doi:10.1594/PANGAEA.857795	http://dx.doi.org/10.1594/PANGAEA.857795
Etna9407	Data collection	Metadata collection	RINEX conversion	Etna9407	RinexExplorer.zip	PANGAEA	doi:10.1594/PANGAEA.857795	http://dx.doi.org/10.1594/PANGAEA.857795
Etna9409	Data collection	Metadata collection	RINEX conversion	Etna9409	RinexExplorer.zip	PANGAEA	doi:10.1594/PANGAEA.857795	http://dx.doi.org/10.1594/PANGAEA.857795
Etna9503	Data collection	Metadata collection	RINEX conversion	Etna9503	RinexExplorer.zip	PANGAEA	doi:10.1594/PANGAEA.857795	http://dx.doi.org/10.1594/PANGAEA.857795
Etna9506	Data collection	Metadata collection	RINEX conversion	Etna9506	RinexExplorer.zip	PANGAEA	doi:10.1594/PANGAEA.857795	http://dx.doi.org/10.1594/PANGAEA.857795
Etna9510	Data collection	Metadata collection	RINEX conversion	Etna9510	RinexExplorer.zip	PANGAEA	doi:10.1594/PANGAEA.857795	http://dx.doi.org/10.1594/PANGAEA.857795
Etna9511	Data collection	Metadata collection	RINEX conversion	Etna9511	RinexExplorer.zip	PANGAEA	doi:10.1594/PANGAEA.857795	http://dx.doi.org/10.1594/PANGAEA.857795
Pelo9510	Data collection	Metadata collection	RINEX conversion	Pelo9510	RinexExplorer.zip	PANGAEA	doi:10.1594/PANGAEA.857795	http://dx.doi.org/10.1594/PANGAEA.857795
Etna9607	Data collection	Metadata collection	RINEX conversion	Etna9607	RinexExplorer.zip	PANGAEA	doi:10.1594/PANGAEA.857795	http://dx.doi.org/10.1594/PANGAEA.857795
Etna9609	Data collection	Metadata collection	RINEX conversion	Etna9609	RinexExplorer.zip	PANGAEA	doi:10.1594/PANGAEA.857795	http://dx.doi.org/10.1594/PANGAEA.857795
Pelo9610	Data collection	Metadata collection	RINEX conversion	Pelo9610	RinexExplorer.zip	PANGAEA	doi:10.1594/PANGAEA.857795	http://dx.doi.org/10.1594/PANGAEA.857795
Etna9704	Data collection	Metadata collection	RINEX conversion	Etna9704	RinexExplorer.zip	PANGAEA	doi:10.1594/PANGAEA.857795	http://dx.doi.org/10.1594/PANGAEA.857795
Etna9706	Data collection	Metadata collection	RINEX conversion	Etna9706	RinexExplorer.zip	PANGAEA	doi:10.1594/PANGAEA.857795	http://dx.doi.org/10.1594/PANGAEA.857795
Ioni9709	Data collection	Metadata collection	RINEX conversion	Ioni9709	RinexExplorer.zip	PANGAEA	doi:10.1594/PANGAEA.857795	http://dx.doi.org/10.1594/PANGAEA.857795
Etna9801	Data collection	Metadata collection	RINEX conversion	Etna9801	RinexExplorer.zip	PANGAEA	doi:10.1594/PANGAEA.857795	http://dx.doi.org/10.1594/PANGAEA.857795
Etna9804	Data collection	Metadata collection	RINEX conversion	Etna9804	RinexExplorer.zip	PANGAEA	doi:10.1594/PANGAEA.857795	http://dx.doi.org/10.1594/PANGAEA.857795
Etna9807	Data collection	Metadata collection	RINEX conversion	Etna9807	RinexExplorer.zip	PANGAEA	doi:10.1594/PANGAEA.857795	http://dx.doi.org/10.1594/PANGAEA.857795
Etna9811	Data collection	Metadata collection	RINEX conversion	Etna9811	RinexExplorer.zip	PANGAEA	doi:10.1594/PANGAEA.857795	http://dx.doi.org/10.1594/PANGAEA.857795
Hibl9804	Data collection	Metadata collection	RINEX conversion	Hibl9804	RinexExplorer.zip	PANGAEA	doi:10.1594/PANGAEA.857795	http://dx.doi.org/10.1594/PANGAEA.857795
IIV09805	Data collection	Metadata collection	RINEX conversion	IIV09805	RinexExplorer.zip	PANGAEA	doi:10.1594/PANGAEA.857795	http://dx.doi.org/10.1594/PANGAEA.857795
IIV09809	Data collection	Metadata collection	RINEX conversion	IIV09809	RinexExplorer.zip	PANGAEA	doi:10.1594/PANGAEA.857795	http://dx.doi.org/10.1594/PANGAEA.857795
Ioni9808	Data collection	Metadata collection	RINEX conversion	Ioni9808	RinexExplorer.zip	PANGAEA	doi:10.1594/PANGAEA.857795	http://dx.doi.org/10.1594/PANGAEA.857795
Osv09801	Data collection	Metadata collection	RINEX conversion	Osv09801	RinexExplorer.zip	PANGAEA	doi:10.1594/PANGAEA.857795	http://dx.doi.org/10.1594/PANGAEA.857795
Pelo9811	Data collection	Metadata collection	RINEX conversion	Pelo9811	RinexExplorer.zip	PANGAEA	doi:10.1594/PANGAEA.857795	http://dx.doi.org/10.1594/PANGAEA.857795
Pern9802	Data collection	Metadata collection	RINEX conversion	Pern9802	RinexExplorer.zip	PANGAEA	doi:10.1594/PANGAEA.857795	http://dx.doi.org/10.1594/PANGAEA.857795
Pern9806	Data collection	Metadata collection	RINEX conversion	Pern9806	RinexExplorer.zip	PANGAEA	doi:10.1594/PANGAEA.857795	http://dx.doi.org/10.1594/PANGAEA.857795
Pern9810	Data collection	Metadata collection	RINEX conversion	Pern9810	RinexExplorer.zip	PANGAEA	doi:10.1594/PANGAEA.857795	http://dx.doi.org/10.1594/PANGAEA.857795
Etna0007	Data collection	Metadata collection	RINEX conversion	Etna0007	RinexExplorer.zip	PANGAEA	doi:10.1594/PANGAEA.857795	http://dx.doi.org/10.1594/PANGAEA.857795
Hibl0005	Data collection	Metadata collection	RINEX conversion	Hibl0005	RinexExplorer.zip	PANGAEA	doi:10.1594/PANGAEA.857795	http://dx.doi.org/10.1594/PANGAEA.857795
Pant0011	Data collection	Metadata collection	RINEX conversion	Pant0011	RinexExplorer.zip	PANGAEA	doi:10.1594/PANGAEA.857795	http://dx.doi.org/10.1594/PANGAEA.857795
Etna0106	Data collection	Metadata collection	RINEX conversion	Etna0106	RinexExplorer.zip	PANGAEA	doi:10.1594/PANGAEA.857795	http://dx.doi.org/10.1594/PANGAEA.857795
Etna0107	Data collection	Metadata collection	RINEX conversion	Etna0107	RinexExplorer.zip	PANGAEA	doi:10.1594/PANGAEA.857795	http://dx.doi.org/10.1594/PANGAEA.857795
Etna0108	Data collection	Metadata collection	RINEX conversion	Etna0108	RinexExplorer.zip	PANGAEA	doi:10.1594/PANGAEA.857795	http://dx.doi.org/10.1594/PANGAEA.857795
Etna0110	Data collection	Metadata collection	RINEX conversion	Etna0110	RinexExplorer.zip	PANGAEA	doi:10.1594/PANGAEA.857795	http://dx.doi.org/10.1594/PANGAEA.857795
IIV00104	Data collection	Metadata collection	RINEX conversion	IIV00104	RinexExplorer.zip	PANGAEA	doi:10.1594/PANGAEA.857795	http://dx.doi.org/10.1594/PANGAEA.857795
Ioni0101	Data collection	Metadata collection	RINEX conversion	Ioni0101	RinexExplorer.zip	PANGAEA	doi:10.1594/PANGAEA.857795	http://dx.doi.org/10.1594/PANGAEA.857795
Ioni0110	Data collection	Metadata collection	RINEX conversion	Ioni0110	RinexExplorer.zip	PANGAEA	doi:10.1594/PANGAEA.857795	http://dx.doi.org/10.1594/PANGAEA.857795
Isla0111	Data collection	Metadata collection	RINEX conversion	Isla0111	RinexExplorer.zip	PANGAEA	doi:10.1594/PANGAEA.857795	http://dx.doi.org/10.1594/PANGAEA.857795
Mess0102	Data collection	Metadata collection	RINEX conversion	Mess0102	RinexExplorer.zip	PANGAEA	doi:10.1594/PANGAEA.857795	http://dx.doi.org/10.1594/PANGAEA.857795
Pelo0106	Data collection	Metadata collection	RINEX conversion	Pelo0106	RinexExplorer.zip	PANGAEA	doi:10.1594/PANGAEA.857795	http://dx.doi.org/10.1594/PANGAEA.857795
Pern0103	Data collection	Metadata collection	RINEX conversion	Pern0103	RinexExplorer.zip	PANGAEA	doi:10.1594/PANGAEA.857795	http://dx.doi.org/10.1594/PANGAEA.857795
Etna0204	Data collection	Metadata collection	RINEX conversion	Etna0204	RinexExplorer.zip	PANGAEA	doi:10.1594/PANGAEA.857795	http://dx.doi.org/10.1594/PANGAEA.857795
Etna0207	Data collection	Metadata collection	RINEX conversion	Etna0207	RinexExplorer.zip	PANGAEA	doi:10.1594/PANGAEA.857795	http://dx.doi.org/10.1594/PANGAEA.857795
Livu0205	Data collection	Metadata collection	RINEX conversion	Livu0205	RinexExplorer.zip	PANGAEA	doi:10.1594/PANGAEA.857795	http://dx.doi.org/10.1594/PANGAEA.857795
Pelo0209	Data collection	Metadata collection	RINEX conversion	Pelo0209	RinexExplorer.zip	PANGAEA	doi:10.1594/PANGAEA.857795	http://dx.doi.org/10.1594/PANGAEA.857795
Pelo0210	Data collection	Metadata collection	RINEX conversion	Pelo0210	RinexExplorer.zip	PANGAEA	doi:10.1594/PANGAEA.857795	http://dx.doi.org/10.1594/PANGAEA.857795
Pern0203	Data collection	Metadata collection	RINEX conversion	Pern0203	RinexExplorer.zip	PANGAEA	doi:10.1594/PANGAEA.857795	http://dx.doi.org/10.1594/PANGAEA.857795
Etna0306	Data collection	Metadata collection	RINEX conversion	Etna0306	RinexExplorer.zip	PANGAEA	doi:10.1594/PANGAEA.857795	http://dx.doi.org/10.1594/PANGAEA.857795
Etna0312	Data collection	Metadata collection	RINEX conversion	Etna0312	RinexExplorer.zip	PANGAEA	doi:10.1594/PANGAEA.857795	http://dx.doi.org/10.1594/PANGAEA.857795
Livu0304	Data collection	Metadata collection	RINEX conversion	Livu0304	RinexExplorer.zip	PANGAEA	doi:10.1594/PANGAEA.857795	http://dx.doi.org/10.1594/PANGAEA.857795
Pant0309	Data collection	Metadata collection	RINEX conversion	Pant0309	RinexExplorer.zip	PANGAEA	doi:10.1594/PANGAEA.857795	http://dx.doi.org/10.1594/PANGAEA.857795
Pelo0310	Data collection	Metadata collection	RINEX conversion	Pelo0310	RinexExplorer.zip	PANGAEA	doi:10.1594/PANGAEA.857795	http://dx.doi.org/10.1594/PANGAEA.857795
Pelo0311	Data collection	Metadata collection	RINEX conversion	Pelo0311	RinexExplorer.zip	PANGAEA	doi:10.1594/PANGAEA.857795	http://dx.doi.org/10.1594/PANGAEA.857795
Pern0302	Data collection	Metadata collection	RINEX conversion	Pern0302	RinexExplorer.zip	PANGAEA	doi:10.1594/PANGAEA.857795	http://dx.doi.org/10.1594/PANGAEA.857795
Pern0311	Data collection	Metadata collection	RINEX conversion	Pern0311	RinexExplorer.zip	PANGAEA	doi:10.1594/PANGAEA.857795	http://dx.doi.org/10.1594/PANGAEA.857795
Etna0401	Data collection	Metadata collection	RINEX conversion	Etna0401	RinexExplorer.zip	PANGAEA	doi:10.1594/PANGAEA.857795	http://dx.doi.org/10.1594/PANGAEA.857795
Etna0406	Data collection	Metadata collection	RINEX conversion	Etna0406	RinexExplorer.zip	PANGAEA	doi:10.1594/PANGAEA.857795	http://dx.doi.org/10.1594/PANGAEA.857795
Etna0409	Data collection	Metadata collection	RINEX conversion	Etna0409	RinexExplorer.zip	PANGAEA	doi:10.1594/PANGAEA.857795	http://dx.doi.org/10.1594/PANGAEA.857795
Livu0403	Data collection	Metadata collection	RINEX conversion	Livu0403	RinexExplorer.zip	PANGAEA	doi:10.1594/PANGAEA.857795	http://dx.doi.org/10.1594/PANGAEA.857795
Pern0401	Data collection	Metadata collection	RINEX conversion	Pern0401	RinexExplorer.zip	PANGAEA	doi:10.1594/PANGAEA.857795	http://dx.doi.org/10.1594/PANGAEA.857795
Pern0402	Data collection	Metadata collection	RINEX conversion	Pern0402	RinexExplorer.zip	PANGAEA	doi:10.1594/PANGAEA.857795	http://dx.doi.org/10.1594/PANGAEA.857795
Pern0403	Data collection	Metadata collection	RINEX conversion	Pern0403	RinexExplorer.zip	PANGAEA	doi:10.1594/PANGAEA.857795	http://dx.doi.org/10.1594/PANGAEA.857795
Pern0406	Data collection	Metadata collection	RINEX conversion	Pern0406	RinexExplorer.zip	PANGAEA	doi:10.1594/PANGAEA.857795	http://dx.doi.org/10.1594/PANGAEA.857795
Pern0410	Data collection	Metadata collection	RINEX conversion	Pern0410	RinexExplorer.zip	PANGAEA	doi:10.1594/PANGAEA.857795	http://dx.doi.org/10.1594/PANGAEA.857795
Vulc0412	Data collection	Metadata collection	RINEX conversion	Vulc0412	RinexExplorer.zip	PANGAEA	doi:10.1594/PANGAEA.857795	http://dx.doi.org/10.1594/PANGAEA.857795
Etna0506	Data collection	Metadata collection	RINEX conversion	Etna0506	RinexExplorer.zip	PANGAEA	doi:10.1594/PANGAEA.857795	http://dx.doi.org/10.1594/PANGAEA.857795
Etna0507	Data collection	Metadata collection	RINEX conversion	Etna0507	RinexExplorer.zip	PANGAEA	doi:10.1594/PANGAEA.857795	http://dx.doi.org/10.1594/PANGAEA.857795
Etna0508	Data collection	Metadata collection	RINEX conversion	Etna0508	RinexExplorer.zip	PANGAEA	doi:10.1594/PANGAEA.857795	http://dx.doi.org/10.1594/PANGAEA.857795
Etna0511	Data collection	Metadata collection	RINEX conversion	Etna0511	RinexExplorer.zip	PANGAEA	doi:10.1594/PANGAEA.857795	http://dx.doi.org/10.1594/PANGAEA.857795
Hibl0511	Data collection	Metadata collection	RINEX conversion	Hibl0511	RinexExplorer.zip	PANGAEA	doi:10.1594/PANGAEA.857795	http://dx.doi.org/10.1594/PANGAEA.857795
Livu0504	Data collection	Metadata collection	RINEX conversion	Livu0504	RinexExplorer.zip	PANGAEA	doi:10.1594/PANGAEA.857795	http://dx.doi.org/10.1594/PANGAEA.857795
Pern0504	Data collection	Metadata collection	RINEX conversion	Pern0504	RinexExplorer.zip	PANGAEA	doi:10.1594/PANGAEA.857795	http://dx.doi.org/10.1594/PANGAEA.857795
Pern0511	Data collection	Metadata collection	RINEX conversion	Pern0511	RinexExplorer.zip	PANGAEA	doi:10.1594/PANGAEA.857795	http://dx.doi.org/10.1594/PANGAEA.857795
Stmb0504	Data collection	Metadata collection	RINEX conversion	Stmb0504	RinexExplorer.zip	PANGAEA	doi:10.1594/PANGAEA.857795	http://dx.doi.org/10.1594/PANGAEA.857795
Vulc0511	Data collection	Metadata collection	RINEX conversion	Vulc0511	RinexExplorer.zip	PANGAEA	doi:10.1594/PANGAEA.857795	http://dx.doi.org/10.1594/PANGAEA.857795
Etna0606	Data collection	Metadata collection	RINEX conversion	Etna0606	RinexExplorer.zip	PANGAEA	doi:10.1594/PANGAEA.857795	http://dx.doi.org/10.1594/PANGAEA.857795
Etna0610	Data collection	Metadata collection	RINEX conversion	Etna0610	RinexExplorer.zip	PANGAEA	doi:10.1594/PANGAEA.857795	http://dx.doi.org/10.1594/PANGAEA.857795
Hibl0603	Data collection	Metadata collection	RINEX conversion	Hibl0603	RinexExplorer.zip	PANGAEA	doi:10.1594/PANGAEA.857795	http://dx.doi.org/10.1594/PANGAEA.857795
Livu0603	Data collection	Metadata collection	RINEX conversion	Livu0603	RinexExplorer.zip	PANGAEA	doi:10.1594/PANGAEA.857795	http://dx.doi.org/10.1594/PANGAEA.857795
Mess0611	Data collection	Metadata collection	RINEX conversion	Mess0611	RinexExplorer.zip	PANGAEA	doi:10.1594/PANGAEA.857795	http://dx.doi.org/10.1594/PANGAEA.857795
Pern0604	Data collection	Metadata collection	RINEX conversion	Pern0604	RinexExplorer.zip	PANGAEA	doi:10.1594/PANGAEA.857795	http://dx.doi.org/10.1594/PANGAEA.857795
Pern0609	Data collection	Metadata collection	RINEX conversion	Pern0609	RinexExplorer.zip	PANGAEA	doi:10.1594/PANGAEA.857795	http://dx.doi.org/10.1594/PANGAEA.857795
Pern0610	Data collection	Metadata collection	RINEX conversion	Pern0610	RinexExplorer.zip	PANGAEA	doi:10.1594/PANGAEA.857795	http://dx.doi.org/10.1594/PANGAEA.857795
Etna0701	Data collection	Metadata collection	RINEX conversion	Etna0701	RinexExplorer.zip	PANGAEA	doi:10.1594/PANGAEA.857795	http://dx.doi.org/10.1594/PANGAEA.857795
Etna0704	Data collection	Metadata collection	RINEX conversion	Etna0704	RinexExplorer.zip	PANGAEA	doi:10.1594/PANGAEA.857795	http://dx.doi.org/10.1594/PANGAEA.857795
Etna0705	Data collection	Metadata collection	RINEX conversion	Etna0705	RinexExplorer.zip	PANGAEA	doi:10.1594/PANGAEA.857795	http://dx.doi.org/10.1594/PANGAEA.857795
Etna0711	Data collection	Metadata collection	RINEX conversion	Etna0711	RinexExplorer.zip	PANGAEA	doi:10.1594/PANGAEA.857795	http://dx.doi.org/10.1594/PANGAEA.857795
LiVu0709	Data collection	Metadata collection	RINEX conversion	LiVu0709	RinexExplorer.zip	PANGAEA	doi:10.1594/PANGAEA.857795	http://dx.doi.org/10.1594/PANGAEA.857795
Etna0802	Data collection	Metadata collection	RINEX conversion	Etna0802	RinexExplorer.zip	PANGAEA	doi:10.1594/PANGAEA.857795	http://dx.doi.org/10.1594/PANGAEA.857795
Etna0804	Data collection	Metadata collection	RINEX conversion	Etna0804	RinexExplorer.zip	PANGAEA	doi:10.1594/PANGAEA.857795	http://dx.doi.org/10.1594/PANGAEA.857795
Etna0805	Data collection	Metadata collection	RINEX conversion	Etna0805	RinexExplorer.zip	PANGAEA	doi:10.1594/PANGAEA.857795	http://dx.doi.org/10.1594/PANGAEA.857795
Etna0806	Data collection	Metadata collection	RINEX conversion	Etna0806	RinexExplorer.zip	PANGAEA	doi:10.1594/PANGAEA.857795	http://dx.doi.org/10.1594/PANGAEA.857795
Etna0811	Data collection	Metadata collection	RINEX conversion	Etna0811	RinexExplorer.zip	PANGAEA	doi:10.1594/PANGAEA.857795	http://dx.doi.org/10.1594/PANGAEA.857795
Livu0810	Data collection	Metadata collection	RINEX conversion	Livu0810	RinexExplorer.zip	PANGAEA	doi:10.1594/PANGAEA.857795	http://dx.doi.org/10.1594/PANGAEA.857795
Mess0803	Data collection	Metadata collection	RINEX conversion	Mess0803	RinexExplorer.zip	PANGAEA	doi:10.1594/PANGAEA.857795	http://dx.doi.org/10.1594/PANGAEA.857795
Pant0804	Data collection	Metadata collection	RINEX conversion	Pant0804	RinexExplorer.zip	PANGAEA	doi:10.1594/PANGAEA.857795	http://dx.doi.org/10.1594/PANGAEA.857795
Etna0904	Data collection	Metadata collection	RINEX conversion	Etna0904	RinexExplorer.zip	PANGAEA	doi:10.1594/PANGAEA.857795	http://dx.doi.org/10.1594/PANGAEA.857795
Etna0905	Data collection	Metadata collection	RINEX conversion	Etna0905	RinexExplorer.zip	PANGAEA	doi:10.1594/PANGAEA.857795	http://dx.doi.org/10.1594/PANGAEA.857795
Etna0906	Data collection	Metadata collection	RINEX conversion	Etna0906	RinexExplorer.zip	PANGAEA	doi:10.1594/PANGAEA.857795	http://dx.doi.org/10.1594/PANGAEA.857795
Livu0910	Data collection	Metadata collection	RINEX conversion	Livu0910	RinexExplorer.zip	PANGAEA	doi:10.1594/PANGAEA.857795	http://dx.doi.org/10.1594/PANGAEA.857795
Etna1004	Data collection	Metadata collection	RINEX conversion	Etna1004	RinexExplorer.zip	PANGAEA	doi:10.1594/PANGAEA.857795	http://dx.doi.org/10.1594/PANGAEA.857795
Etna1006	Data collection	Metadata collection	RINEX conversion	Etna1006	RinexExplorer.zip	PANGAEA	doi:10.1594/PANGAEA.857795	http://dx.doi.org/10.1594/PANGAEA.857795
Etna1011	Data collection	Metadata collection	RINEX conversion	Etna1011	RinexExplorer.zip	PANGAEA	doi:10.1594/PANGAEA.857795	http://dx.doi.org/10.1594/PANGAEA.857795
Livu1009	Data collection	Metadata collection	RINEX conversion	Livu1009	RinexExplorer.zip	PANGAEA	doi:10.1594/PANGAEA.857795	http://dx.doi.org/10.1594/PANGAEA.857795
Etna1106	Data collection	Metadata collection	RINEX conversion	Etna1106	RinexExplorer.zip	PANGAEA	doi:10.1594/PANGAEA.857795	http://dx.doi.org/10.1594/PANGAEA.857795
LiVu1111	Data collection	Metadata collection	RINEX conversion	LiVu1111	RinexExplorer.zip	PANGAEA	doi:10.1594/PANGAEA.857795	http://dx.doi.org/10.1594/PANGAEA.857795
Mess1107	Data collection	Metadata collection	RINEX conversion	Mess1107	RinexExplorer.zip	PANGAEA	doi:10.1594/PANGAEA.857795	http://dx.doi.org/10.1594/PANGAEA.857795
Etna1206	Data collection	Metadata collection	RINEX conversion	Etna1206	RinexExplorer.zip	PANGAEA	doi:10.1594/PANGAEA.857795	http://dx.doi.org/10.1594/PANGAEA.857795
Etna1210	Data collection	Metadata collection	RINEX conversion	Etna1210	RinexExplorer.zip	PANGAEA	doi:10.1594/PANGAEA.857795	http://dx.doi.org/10.1594/PANGAEA.857795
LiVu1209	Data collection	Metadata collection	RINEX conversion	LiVu1209	RinexExplorer.zip	PANGAEA	doi:10.1594/PANGAEA.857795	http://dx.doi.org/10.1594/PANGAEA.857795
Pant1205	Data collection	Metadata collection	RINEX conversion	Pant1205	RinexExplorer.zip	PANGAEA	doi:10.1594/PANGAEA.857795	http://dx.doi.org/10.1594/PANGAEA.857795
Etna1302	Data collection	Metadata collection	RINEX conversion	Etna1302	RinexExplorer.zip	PANGAEA	doi:10.1594/PANGAEA.857795	http://dx.doi.org/10.1594/PANGAEA.857795
Etna1303	Data collection	Metadata collection	RINEX conversion	Etna1303	RinexExplorer.zip	PANGAEA	doi:10.1594/PANGAEA.857795	http://dx.doi.org/10.1594/PANGAEA.857795
Etna1306	Data collection	Metadata collection	RINEX conversion	Etna1306	RinexExplorer.zip	PANGAEA	doi:10.1594/PANGAEA.857795	http://dx.doi.org/10.1594/PANGAEA.857795
Vulc1304	Data collection	Metadata collection	RINEX conversion	Vulc1304	RinexExplorer.zip	PANGAEA	doi:10.1594/PANGAEA.857795	http://dx.doi.org/10.1594/PANGAEA.857795
